# Supplementary material for: Chromium Methionine and Ractopamine Supplementation in Summer Diets for Grower–Finisher Pigs Reared under Heat Stress
Source: Animals (Basel). 2023 Aug 19;13(16):2671. doi: 10.3390/ani13162671 (PMC10451215; doi:10.3390/ani13162671)
Supplement: Supplementary file 1 [file animals-13-02671-s001.zip]

Archive with 1 entries (1 files):
- animals-2528490-SI.pdf
